# Supplementary material for: Whole Body Vibration Improves Brain and Musculoskeletal Health by Modulating the Expression of Tissue-Specific Markers: FNDC5 as a Key Regulator of Vibration Adaptations
Source: Int J Mol Sci. 2022 Sep 8;23(18):10388. doi: 10.3390/ijms231810388 (PMC9498983; doi:10.3390/ijms231810388)
Supplement: Supplementary file 1 [file ijms-23-10388-s001.zip]

Archive with 1 entries (1 files):
- ijms-1881210-supplementary.pdf
